# Supplementary material for: Long-term Elevation of Complement Factors in Cerebrospinal Fluid of Patients With Borna Disease Virus 1 Encephalitis
Source: J Infect Dis. 2024 Apr 9;230(4):e943–53. doi: 10.1093/infdis/jiae183 (PMC11481329; doi:10.1093/infdis/jiae183)
Supplement: jiae183_Supplementary_Data [file jiae183_supplementary_data.zip]

Archive with 5 entries (5 files):
- Supplemental Figure S1_Bauswein et al..pptx
- Supplemental Figure S2_Bauswein et al..pptx
- Supplemental Figure S3_Bauswein et al..pptx
- Supplemental Figure S4_Bauswein et al..pptx
- Supplemental Material_Bauswein et al._clean version_26.03..docx
